# Supplementary material for: Light-Emitting Diodes Modify Medicinal Quality of Mown Rabdosia rubescens, with Changes in Growth, Physiology, and Antioxidant Activity, under Drought Stress
Source: Plants (Basel). 2023 Sep 6;12(18):3189. doi: 10.3390/plants12183189 (PMC10536318; doi:10.3390/plants12183189)
Supplement: Supplementary file 1 [file plants-12-03189-s001.zip]

Archive with 1 entries (1 files):
- plants-2545366-supplementary.pdf
